# Supplementary material for: Identification of a novel iron regulated basic helix-loop-helix protein involved in Fe homeostasis in Oryza sativa
Source: BMC Plant Biol. 2010 Aug 11;10:166. doi: 10.1186/1471-2229-10-166 (PMC3017827; doi:10.1186/1471-2229-10-166)
Supplement: Additional file 1 — The amino acid sequences of bHLH transcription factors used for sequence similarity analysis and phylogenetic tree construction in Figure 3. [file 1471-2229-10-166-S1.TXT]

>FER
MENNNVNDIGLINFLDEDNFEQFIELIRGETADPIVNFCPNYDCEHMTGCFSAANAQFEPILSSMDFYDTTLPDPISLYN
CEIKLDNNDDEDDDESSGTTATTKMTPTSKGTRTDRSRTLISERKRRGRMKEKLYALRSLVPNITKMDKASIIGDAILYV
QGLQTKAKKLKVEIAEFESSSGIFQNAKKMNFTTYYPAIKRITKMDINQVEEKGFYVRLICNKGRHIAASLFKALESLNG
FNVQTSNLATSTNDYIFTFTLYVRECHEVDINFGNLKLWIASAFLNQGFDFETSPLV


>AtbHLH011
MAVSCLFIVSSNYRGAEMVVEVKKEAVCSQKAEREKLRRDKLKEQFLELGNALDPNRPKSDKASVLTDTIQMLKDVMNQV
DRLKAEYETLSQESRELIQEKSELREEKATLKSDIEILNAQYQHRIKTMVPWVPHYSYHIPFVAITQGQSSFIPYSASVN
PLTEQQASVQQHSSSSADASMKQDSKIKPLDLDLMMNSNHSGQGNDQKDDVRLKLELKIHASSLAQQDVSGKEKKVSLTT
TASSSNSYSLSQAVQDSSPGTVNDMLKP

>FIT1
MEGRVNALSNINDLELHNFLVDPNFDQFINLIRGDHQTIDENPVLDFDLGPLQNSPCFIDENQFIPTPVDDLFDELPDLD
SNVAESFRSFDGDSVRAGGEEDEEDYNDGDDSSATTTNNDGTRKTKTDRSRTLISERRRRGRMKDKLYALRSLVPNITKM
DKASIVGDAVLYVQELQSQAKKLKSDIAGLEASLNSTGGYQEHAPDAQKTQPFRGINPPASKKIIQMDVIQVEEKGFYVR
LVCNKGEGVAPSLYKSLESLTSFQVQNSNLSSPSPDTYLLTYTLDGTCFEQSLNLPNLKLWITGSLLNQGFEFIKSFT

>AtbHLH034
MYPSIEDDDDLLAALCFDQSNGVEDPYGYMQTNEDNIFQDFGSCGVNLMQPQQEQFDSFNGNLEQVCSSFRGGNNGVVYS
SSIGSAQLDLAASFSGVLQQETHQVCGFRGQNDDSAVPHLQQQQGQVFSGVVEINSSSSVGAVKEEFEEECSGKRRRTGS
CSKPGTKACREKLRREKLNDKFMDLSSVLEPGRTPKTDKSAILDDAIRVVNQLRGEAHELQETNQKLLEEIKSLKADKNE
LREEKLVLKAEKEKMEQQLKSMVVPSPGFMPSQHPAAFHSHKMAVAYPYGYYPPNMPMWSPLPPADRDTSRDLKNLPPVA


>AtbHLH038
MCALVPSFFTNFGWPSTNQYESYYGAGDNLNNGTFLELTVPQTYEVTHHQNSLGVSVSSEGNEIDNNPVVVKKLNHNASE
RDRRKKINTLFSSLRSCLPASDQSKKLSIPETVSKSLKYIPELQQQVKRLIQKKEEILVRVSGQRDFELYDKQQPKAVAS
YLSTVSATRLGDNEVMVQVSSSKIHNFSISNVLGGIEEDGFVLVDVSSSRSQGERLFYTLHLQVENMDDYKINCEELSER
MLYLYEKCENSFN

>AtbHLH039
MCALVPPLFPNFGWPSTGEYDSYYLAGDILNNGGFLDFPVPEETYGAVTAVTQHQNSFGVSVSSEGNEIDNNPVVVKKLN
HNASERDRRRKINSLFSSLRSCLPASGQSKKLSIPATVSRSLKYIPELQEQVKKLIKKKEELLVQISGQRNTECYVKQPP
KAVANYISTVSATRLGDNEVMVQISSSKIHNFSISNVLSGLEEDRFVLVDMSSSRSQGERLFYTLHLQVEKIENYKLNCE
ELSQRMLYLYEECGNSYI

>AtbHLH047
MVSKTPSTSSDEANATADERCRKGKVPKRINKAVRERLKREHLNELFIELADTLELNQQNSGKASILCEATRFLKDVFGQ
IESLRKEHASLLSESSYVTTEKNELKEETSVLETEISKLQNEIEARANQSKPDLNTSPAPEYHHHHYQQQHPERVSQFPG
LPIFQGPGFQQSATTLHPPATVLVLPIQPDPQTQDISEMTQAQQPLMFNSSNVSKPCPRYASAADSWSSRLLGERLKASE


>AtbHLH100
MCALVPPLYPNFGWPCGDHSFYETDDVSNTFLDFPLPDLTVTHENVSSENNRTLLDNPVVMKKLNHNASERERRKKINTM
FSSLRSCLPPTNQTKKLSVSATVSQALKYIPELQEQVKKLMKKKEELSFQISGQRDLVYTDQNSKSEEGVTSYASTVSST
RLSETEVMVQISSLQTEKCSFGNVLSGVEEDGLVLVGASSSRSHGERLFYSMHLQIKNGQVNSEELGDRLLYLYEKCGHS
FT

>AtbHLH101
MEYPWLQSQVHSFSPTLHFPSFLHPLDDSKSHNINLHHMSLSHSNNTNSNNNNYQEEDRGAVVLEKKLNHNASERDRRRK
LNALYSSLRALLPLSDQKRKLSIPMTVARVVKYIPEQKQELQRLSRRKEELLKRISRKTHQEQLRNKAMMDSIDSSSSQR
IAANWLTDTEIAVQIATSKWTSVSDMLLRLEENGLNVISVSSSVSSTARIFYTLHLQMRGDCKVRLEELINGMLLGLRQS


>AtbHLH104
MDVNLFGHDDSCSNGAELDDYTQFGVNLQTDQEDTFPDFVSYGVNLQQEPDEVFSIGASQLDLSSYNGVLSLEPEQVGQQ
DCEVVQEEEVEINSGSSGGAVKEEQEHLDDDCSRKRARTGSCSRGGGTKACRERLRREKLNERFMDLSSVLEPGRTPKTD
KPAILDDAIRILNQLRDEALKLEETNQKLLEEIKSLKAEKNELREEKLVLKADKEKTEQQLKSMTAPSSGFIPHIPAAFN
HNKMAVYPSYGYMPMWHYMPQSVRDTSRDQELRPPAA

>AtbHLH105
MVSPENANWICDLIDADYGSFTIQGPGFSWPVQQPIGVSSNSSAGVDGSAGNSEASKEPGSKKRGRCESSSATSSKACRE
KQRRDRLNDKFMELGAILEPGNPPKTDKAAILVDAVRMVTQLRGEAQKLKDSNSSLQDKIKELKTEKNELRDEKQRLKTE
KEKLEQQLKAMNAPQPSFFPAPPMMPTAFASAQGQAPGNKMVPIISYPGVAMWQFMPPASVDTSQDHVLRPPVA


>AtbHLH115
MVSPENTNWLSDYPLIEGAFSDQNPTFPWQIDGSATVSVEVDGFLCDADVIKEPSSRKRIKTESCTGSNSKACREKQRRD
RLNDKFTELSSVLEPGRTPKTDKVAIINDAIRMVNQARDEAQKLKDLNSSLQEKIKELKDEKNELRDEKQKLKVEKERID
QQLKAIKTQPQPQPCFLPNPQTLSQAQAPGSKLVPFTTYPGFAMWQFMPPAAVDTSQDHVLRPPVA


>AtbHLH121
MGIRENGIMLVSRERERARRLENRESIFAEPPCLLLAHRISPSPSILPAEEEVMDVSARKSQKAGREKLRREKLNEHFVE
LGNVLDPERPKNDKATILTDTVQLLKELTSEVNKLKSEYTALTDESRELTQEKNDLREEKTSLKSDIENLNLQYQQRLRS
MSPWGAAMDHTVMMAPPPSFPYPMPIAMPPGSIPMHPSMPSYTYFGNQNPSMIPAPCPTYMPYMPPNTVVEQQSVHIPQN
PGNRSREPRAKVSRESRSEKAEDSNEVATQLELKTPGSTSDKDTLQRPEKTKRCKRNNNNNSIEESSHSSKCSSSPSVRD
HSSSSSVAGGQKPDDAK


>OsbHLH056(IRO2)
MEQLFVDDPAFASSMSSLEADIFSGAGQLPSSPWLDLDLDDDVQDLSMAPTTANAVSSGYGSGGSGSHRKLSHNAYERDR
RKQLNELYSSLRALLPDADHTKKLSIPTTVSRVLKYIPELQKQVENLERKKKELTTTSTTNCKPGVLGSQLMSEGMAPIV
SATCINDMEIMVQVSLLSNVAGSVLPLSKCIKVLENEGLHFISSSTSSGFGNRTFYSIHLQRSEGTINEECPAFCERLEK
VVRNKAKL

>OsbHLH057
MASPEGSTWVFDCPLMDDLAAAAGFDAAPAGGFYWTTPAPPQAALQPPPPQQQPVAPATAAPNACAEINGSVDCEHGKEQ
PTNKRPRSESGTRPSSKACREKVRRDKLNERFLELGAVLEPGKTPKMDKSSILNDAIRVMAELRSEAQKLKESNESLQEK
IKELKAEKNELRDEKQKLKAEKESLEQQIKFLNARPSFVPHPPVIPASAFTAPQGQAAGQKLMMPVIGYPGFPMWQFMPP
SDVDTTDDTKSCPPVA

>OsbHLH058
MSCGGAGQSGWLLEYGLVEEEIQGSDFIYMVDDPAAVSSVLLGFDVPRKEDGSGGQDNSASKKRSRPESSAPPGTKACRE
KLRRDRLNERFNELSAILEPGKPPRADKVSILSDAARLLSQLRAEAQKLKSSNESLQDSIKSLKAEKSELRDEKTRLKAE
RERLEQMLKGVGAATPAAPAPFVPHHAAAVAAAPAYHPAAFAQAGGKYVPYATSYAPPAAFWQWIPPTSLDTSKDPVMWP
PVA

>OsbHLH059
MDGGGDPVDEFLIGGGGEDGDLGVFCDGVPTLPCDGGLGIDDVSGDTCCLDQSVLGKRGRDESSSSGPKSKACREKIRRD
RLNDRFLELSSVINPDKQAKLDKANILSDAARLLAELRGEAEKLKESNEKLRETIKDLKVEKNELRDEKVTLKAEKERLE
QQVKALSVAPTGFVPHLPHPAAFHPAAFPPFIPPYQALGNKNAPTPAAFQGMAMWQWLPPTAVDTTQDPKLWPPNA

>OsbHLH060
MSGTPADGGGGGGGGGGGSGDDWFLDCGILEDLPAAACGAFPWDASPSCSNPSVEVSSYVNTTSYVLKEPGSNKRVRSGS
CGRPTSKASREKIRRDKMNDRFLELGTTLEPGKPVKSDKAAILSDATRMVIQLRAEAKQLKDTNESLEDKIKELKAEKDE
LRDEKQKLKVEKETLEQQVKILTATPAYMPHPTLMPAPYPQAPLAPFHHAQGQAAGQKLMMPFVGYPGYPMWQFMPPSEV
DTSKDSEACPPVA

>OsbHLH061
MPQVRNQNLGMVADTESSGSLGGSSNAASDKAVDGSLDKRSQEKAPKKTHKAEREKLKRDQLNDLFVELSSMLDPERQNS
GKATVLGDAARVLRDLVSQVESLRKEQSALLTERQYVGSENNELQEENIMLRAQILELHNEICARMGNNHLNQSNLAMSQ
PVANNGSNSATQPVPHHIWGNGPNLAMVHPTNTLSPLHNQHHQSAGASQVYASRPQELQLFPGTSVSTERERSRAGSGST
PATSSGLTDSLPGQLRLSLPQSSQEENSSGSKKGRKKG

>OsbHLH062
MVPRDRVNAAAAGGGGEGRLVQSGIVNKKCDKKAPKRIHKSEREKLKRDKQNDLFNELGNLLEPDRQNNGKACVLGETTR
ILKDLLSQVESLRKENSSLKNESHYVALERNELHDDNSMLRTEILELQNELRTRMEGNPVWSHVNTRPALRVPYPTTGVF
PVQHLPHLPVTTTAAFPQQLPVIIEQHYAATPRELQLFPESATSEDSEPSQEHGISDHVTRPQPRYPTPTATLPVNLFPV
FPGRQDQQCSSGTSGTNEEDRIGRS

>OsbHLH063(OsIRO3)
MGSFLVDWFSAGNGRGRFLEEAMVPSERGDVATAIRPAAADKLVHGPISDKKCRKKVPRKVHKSEREKLKRGHLNDLFGE
LGNMLEADRQSNGKACILTDTTRILRDLLSQVKSLRQENSTLQNESNYVTMERNELQDENGALRSEISDLQNELRMRATG
SPGWGHGATGSPLPVPPSPGTVFPSQQPMQPSPMTTSTVFPLQQPLPQPTVIEPSARQPLELKLFLEAPPAEDPEPSEDQ
EAPNNVARPQPRYPTEASSWPISLGLPRMEDEQM

>OsbHLH064
MDPRSSQAQEDGFFHPRDGACPADSSGKTECKTQGSIATRKVQKADREKMRRDRLNEQFQELGSTLDPDRPRNDKATILS
DAIQMLKDLTSQVNKLKAEYTSLSEEARELTQEKNELRDEKVSLKFEVDNLNTQYQQRMRVLYPWTGMEPSVVIGPPLPY
PFSVPVPVPVPIPSGAVPMHPQLQAYPYFRNQTSGTVSNPCTPYMAYTQPIHPPTDQLSNQFSAPVQHSSSNRSHSMAQD
SRSKSSALQQVSCRGKHDDFDDVATDLELKTPGSSAPLQSEIANKDSSSDLKKKQQFIQETKGSSLTEGSSSSSRCSSSG
PPDVSNSIEGGSVADDQRSTVQT
